# Supplementary material for: A common copy-number variant within SIRPB1 correlates with human Out-of-Africa migration after genetic drift correction
Source: PLoS One. 2018 Mar 8;13(3):e0193614. doi: 10.1371/journal.pone.0193614 (PMC5843225; doi:10.1371/journal.pone.0193614)
Supplement: S2 Table — (XLSX) [file pone.0193614.s004.xlsx]

## Sheet: Hoja1
File.accession	File.format	Output.type	Experiment.accession	Assay	Biosample.term.id	Biosample.term.name	Biosample.type	Biosample.life.stage	Biosample.sex	Biosample.Age	Biosample.organism
ENCFF002DCH	bed narrowPeak	optimal idr thresholded peaks	ENCSR000DRE	ChIP-seq	EFO:0005338	GM12865	immortalized cell line	unknown	female	unknown	Homo sapiens
ENCFF002DCB	bed narrowPeak	optimal idr thresholded peaks	ENCSR000DQD	ChIP-seq	EFO:0005725	BE2C	immortalized cell line	child	male	2 year	Homo sapiens
ENCFF002DDK	bed narrowPeak	optimal idr thresholded peaks	ENCSR000DWH	ChIP-seq	EFO:0001203	MCF-7	immortalized cell line	adult	female	69 year	Homo sapiens
ENCFF002DCV	bed narrowPeak	optimal idr thresholded peaks	ENCSR000DTW	ChIP-seq	EFO:0001182	HEK293	immortalized cell line	embryonic	female	unknown	Homo sapiens
ENCFF002DBW	bed narrowPeak	optimal idr thresholded peaks	ENCSR000DPM	ChIP-seq	CL:0002553	fibroblast of lung	primary cell	embryonic	male	12 week	Homo sapiens
ENCFF002DDP	bed narrowPeak	optimal idr thresholded peaks	ENCSR000DXD	ChIP-seq	CL:0002306	epithelial cell of proximal tubule	primary cell	unknown	unknown	unknown	Homo sapiens
ENCFF002DDF	bed narrowPeak	optimal idr thresholded peaks	ENCSR000DVH	ChIP-seq	CL:0002518	kidney epithelial cell	primary cell	unknown	unknown	unknown	Homo sapiens
ENCFF002DDJ	bed narrowPeak	optimal idr thresholded peaks	ENCSR000DWE	ChIP-seq	EFO:0002067	K562	immortalized cell line	adult	female	53 year	Homo sapiens
ENCFF002DBU	bed narrowPeak	optimal idr thresholded peaks	ENCSR000DPF	ChIP-seq	EFO:0001086	A549	immortalized cell line	adult	male	58 year	Homo sapiens
ENCFF002DCL	bed narrowPeak	optimal idr thresholded peaks	ENCSR000DRU	ChIP-seq	EFO:0001162	GM12875	immortalized cell line	unknown	female	unknown	Homo sapiens
ENCFF002DCM	bed narrowPeak	optimal idr thresholded peaks	ENCSR000DRZ	ChIP-seq	EFO:0002784	GM12878	immortalized cell line	adult	female	unknown	Homo sapiens
ENCFF002DCE	bed narrowPeak	optimal idr thresholded peaks	ENCSR000DQW	ChIP-seq	EFO:0002783	GM06990	immortalized cell line	unknown	female	unknown	Homo sapiens
ENCFF002DDE	bed narrowPeak	optimal idr thresholded peaks	ENCSR000DVA	ChIP-seq	CL:0002553	fibroblast of lung	primary cell	unknown	unknown	unknown	Homo sapiens
ENCFF002DBX	bed narrowPeak	optimal idr thresholded peaks	ENCSR000DPP	ChIP-seq	CL:2000012	fibroblast of pedal digit skin	primary cell	adult	female	21 year	Homo sapiens
ENCFF002DCS	bed narrowPeak	optimal idr thresholded peaks	ENCSR000DTL	ChIP-seq	CL:0000706	choroid plexus epithelial cell	primary cell	unknown	unknown	unknown	Homo sapiens
ENCFF002DDS	bed narrowPeak	optimal idr thresholded peaks	ENCSR000DXW	ChIP-seq	EFO:0005715	WERI-Rb-1	immortalized cell line	child	female	1 year	Homo sapiens
ENCFF002DCO	bed narrowPeak	optimal idr thresholded peaks	ENCSR000DSU	ChIP-seq	CL:0002606	astrocyte of the spinal cord	primary cell	unknown	unknown	unknown	Homo sapiens
ENCFF002DCJ	bed narrowPeak	optimal idr thresholded peaks	ENCSR000DRP	ChIP-seq	EFO:0001160	GM12873	immortalized cell line	unknown	female	unknown	Homo sapiens
ENCFF002DCD	bed narrowPeak	optimal idr thresholded peaks	ENCSR000DQN	ChIP-seq	EFO:0001099	Caco-2	immortalized cell line	adult	male	72 year	Homo sapiens
ENCFF002DCU	bed narrowPeak	optimal idr thresholded peaks	ENCSR000DTR	ChIP-seq	CL:0002252	epithelial cell of esophagus	primary cell	unknown	unknown	unknown	Homo sapiens
ENCFF002DBY	bed narrowPeak	optimal idr thresholded peaks	ENCSR000DPS	ChIP-seq	CL:0002552	fibroblast of gingiva	primary cell	adult	female	24 year	Homo sapiens
ENCFF002DCW	bed narrowPeak	optimal idr thresholded peaks	ENCSR000DUB	ChIP-seq	EFO:0002791	HeLa-S3	immortalized cell line	adult	female	31 year	Homo sapiens
ENCFF002DDQ	bed narrowPeak	optimal idr thresholded peaks	ENCSR000DXI	ChIP-seq	CL:0002328	bronchial epithelial cell	primary cell	unknown	unknown	unknown	Homo sapiens
ENCFF002DBV	bed narrowPeak	optimal idr thresholded peaks	ENCSR000DPG	ChIP-seq	CL:2000014	fibroblast of upper leg skin	primary cell	embryonic	male	12 week	Homo sapiens
ENCFF002DBZ	bed narrowPeak	optimal idr thresholded peaks	ENCSR000DPV	ChIP-seq	CL:2000013	fibroblast of skin of abdomen	primary cell	adult	male	22 year	Homo sapiens
ENCFF002DCC	bed narrowPeak	optimal idr thresholded peaks	ENCSR000DQI	ChIP-seq	CL:1001608	foreskin fibroblast	primary cell	newborn	male	unknown	Homo sapiens
ENCFF002DDG	bed narrowPeak	optimal idr thresholded peaks	ENCSR000DVI	ChIP-seq	CL:0002586	retinal pigment epithelial cell	primary cell	unknown	unknown	unknown	Homo sapiens
ENCFF002DDL	bed narrowPeak	optimal idr thresholded peaks	ENCSR000DWN	ChIP-seq	EFO:0002798	NB4	immortalized cell line	adult	female	23 year	Homo sapiens
ENCFF002DCQ	bed narrowPeak	optimal idr thresholded peaks	ENCSR000DTF	ChIP-seq	CL:0002548	cardiac fibroblast	primary cell	unknown	female	unknown	Homo sapiens
ENCFF002DCF	bed narrowPeak	optimal idr thresholded peaks	ENCSR000DQY	ChIP-seq	EFO:0005353	GM12801	immortalized cell line	unknown	male	unknown	Homo sapiens
ENCFF002DCZ	bed narrowPeak	optimal idr thresholded peaks	ENCSR000DUM	ChIP-seq	NTR:0004646	HFF-Myc	primary cell	newborn	male	unknown	Homo sapiens
ENCFF002DCK	bed narrowPeak	optimal idr thresholded peaks	ENCSR000DRR	ChIP-seq	EFO:0001161	GM12874	immortalized cell line	unknown	male	unknown	Homo sapiens
ENCFF002DCG	bed narrowPeak	optimal idr thresholded peaks	ENCSR000DRB	ChIP-seq	EFO:0005337	GM12864	immortalized cell line	unknown	male	unknown	Homo sapiens
ENCFF002DDC	bed narrowPeak	optimal idr thresholded peaks	ENCSR000DUU	ChIP-seq	CL:0002555	fibroblast of mammary gland	primary cell	unknown	female	unknown	Homo sapiens
ENCFF002DDM	bed narrowPeak	optimal idr thresholded peaks	ENCSR000DWQ	ChIP-seq	CL:1001608	foreskin fibroblast	primary cell	newborn	male	unknown	Homo sapiens
ENCFF002DCR	bed narrowPeak	optimal idr thresholded peaks	ENCSR000DTI	ChIP-seq	CL:0000746	cardiac muscle cell	primary cell	unknown	unknown	unknown	Homo sapiens
ENCFF002DCP	bed narrowPeak	optimal idr thresholded peaks	ENCSR000DTA	ChIP-seq	CL:2000044	brain microvascular endothelial cell	primary cell	unknown	unknown	unknown	Homo sapiens
ENCFF002DDA	bed narrowPeak	optimal idr thresholded peaks	ENCSR000DUP	ChIP-seq	EFO:0002793	HL-60	immortalized cell line	adult	female	36 year	Homo sapiens
ENCFF002DDR	bed narrowPeak	optimal idr thresholded peaks	ENCSR000DXQ	ChIP-seq	EFO:0003072	SK-N-SH	immortalized cell line	child	female	4 year	Homo sapiens
ENCFF002DDI	bed narrowPeak	optimal idr thresholded peaks	ENCSR000DVQ	ChIP-seq	CL:0002558	fibroblast of villous mesenchyme	primary cell	unknown	unknown	unknown	Homo sapiens
ENCFF002DCT	bed narrowPeak	optimal idr thresholded peaks	ENCSR000DTO	ChIP-seq	EFO:0002824	HCT116	immortalized cell line	adult	male	unknown	Homo sapiens
ENCFF002DCN	bed narrowPeak	optimal idr thresholded peaks	ENCSR000DSZ	ChIP-seq	CL:0002603	astrocyte of the cerebellum	primary cell	unknown	unknown	unknown	Homo sapiens
ENCFF002DCA	bed narrowPeak	optimal idr thresholded peaks	ENCSR000DPY	ChIP-seq	CL:0002547	fibroblast of the aortic adventitia	primary cell	unknown	female	unknown	Homo sapiens
ENCFF002DDT	bed narrowPeak	optimal idr thresholded peaks	ENCSR000DYB	ChIP-seq	EFO:0001260	WI38	immortalized cell line	unknown	female	unknown	Homo sapiens
ENCFF002DDO	bed narrowPeak	optimal idr thresholded peaks	ENCSR000DWY	ChIP-seq	CL:0002553	fibroblast of lung	primary cell	adult	male	45 year	Homo sapiens
ENCFF002DDD	bed narrowPeak	optimal idr thresholded peaks	ENCSR000DUX	ChIP-seq	CL:0002557	fibroblast of pulmonary artery	primary cell	unknown	unknown	unknown	Homo sapiens
ENCFF002DCY	bed narrowPeak	optimal idr thresholded peaks	ENCSR000DUH	ChIP-seq	CL:1001608	foreskin fibroblast	primary cell	newborn	male	unknown	Homo sapiens
ENCFF002DDB	bed narrowPeak	optimal idr thresholded peaks	ENCSR000DUS	ChIP-seq	CL:0002327	mammary epithelial cell	primary cell	unknown	female	unknown	Homo sapiens
